# Supplementary material for: Antioxidant activity of rosemary (Rosmarinus officinalis L.) essential oil and its hepatoprotective potential
Source: BMC Complement Altern Med. 2014 Jul 7;14:225. doi: 10.1186/1472-6882-14-225 (PMC4227022; doi:10.1186/1472-6882-14-225)
Supplement: Additional file 2 — Mass spectrum of the rosmary essential oil. [file 1472-6882-14-225-S2.zip]

Archive with 1 entries (1 files):
- 2068215165115223_add2.bmp
